# Supplementary material for: The kinase LRRK2 is required for the physiological function and expression of the glial glutamate transporter EAAT2 (SLC1A2)
Source: J Neurochem. 2024 Dec 10;169(1):e16265. doi: 10.1111/jnc.16265 (PMC11629453; doi:10.1111/jnc.16265)
Supplement: Supplementary file 1 — Data S1. [file JNC-169-0-s001.zip]

Archive with 2 entries (2 files):
- JNC-2024-0242.R2_Supplementary tables NTT + LRRK2_R3.pdf
- Raw Data NTT with LRRK2_R.xlsx
