# Supplementary material for: The kinase LRRK2 is required for the physiological function and expression of the glial glutamate transporter EAAT2 (SLC1A2)
Source: J Neurochem. 2024 Dec 10;169(1):e16265. doi: 10.1111/jnc.16265 (PMC11629453; doi:10.1111/jnc.16265)
Supplement: Supplementary file 1 — Data S1. [file JNC-169-0-s001.zip › Raw Data NTT with LRRK2_R.xlsx]

## Sheet: hEAAT2
													Tape -60mV
	Tape -60mV												hEAAT2	+ LRRK2 WT				I-V
hEAAT2	Glutamate (µM)							N total	Mean	SE of mean			Glu 1mM	Glu 1mM																													MLi-2 treatment				SOC
	10	-0.9	-2.6	-3.5	-2.13	-2.8	-5.15	6	-2.84667	0.58018			-16	-75				EAAT2
	25	-1.2	-10.3	-8.5	-8.53	-4	-14.2	6	-7.78833	1.88177			-15	-50				Voltage (mV)																				N total	Mean	SE of mean
	100	-6.4	-33.4	-14.2	-16.85	-10.3	-34.76	6	-19.3183	4.88959			-21	-47.8				-160	-69.5038	-89.1471	-75.3522	-97.0639	-94.1573	-55.0111	-75.8899	-152.923	-146.716	-197.612	-55.4176	-39.0993	-166.637	-47.6561	-21.4773	-12.469	-32.4085	-24.4904	-66.0185	19	-79.9501	12.0071			+ LRRK2	+ LRRK2 + MLi-2			CTRL	EAAT2	+ LRRK2 WT
	500	-6.9	-54.4	-15.8	-22.76	-12.4	-47.38	6	-26.6067	8.012			-16	-54				-140	-49.7706	-68.0781	-60.2373	-78.0487	-78.1292	-31.7905	-59.7285	-123.344	-114.826	-160.803	-42.2786	-30.2308	-132.271	-36.5367	-16.237	-8.38725	-25.56	-17.6978	-52.5769	19	-62.4491	9.86304			-39	-15			0.504536	1.13468	2.95604
	1000	-8.6	-54.2	-16.8	-23.36	-11.4	-50.41	6	-27.4617	8.13593			-18	-18				-120	-35.8088	-53.37	-44.9393	-60.3126	-58.9095	-9.81579	-48.336	-95.6102	-86.3794	-126.712	-32.5411	-23.6485	-102.568	-28.6735	-12.7024	-7.96763	-20.0249	-13.1202	-40.2936	19	-47.4597	7.82402			-63	-12			3.96929	1.05094	14.3238
													-19	-63.3				-100	-23.9159	-39.8874	-32.3268	-43.8309	-43.5702	10.562	-35.1833	-71.6886	-62.538	-95.5819	-24.4563	-16.0796	-77.2947	-21.6805	-8.6348	-5.85429	-15.0673	-9.79185	-29.5951	19	-34.0219	6.20781			-21	-12			0.28053	10.2833	3.00182
													-33	-31				-80	-14.7651	-28.8773	-22.0969	-30.7442	-29.2227	22.9363	-25.2329	-51.5516	-42.5553	-68.1449	-17.6086	-11.1047	-55.3939	-15.1419	-5.11483	-2.96021	-10.2563	-6.96898	-20.9184	19	-22.9328	4.83029			-75	-42			0.224006	2.66295	3.00182
													-30	-29				-60	-8.40804	-19.753	-13.9269	-20.4737	-19.4719	25.269	-17.077	-34.7739	-27.3676	-47.6826	-11.3032	-7.14532	-37.485	-9.72017	-2.78212	-1.71153	-6.97416	-4.84228	-13.4728	19	-14.6896	3.61039			-33	-27			0.259595	2.50936	1.22178
													-50	-28.7				-40	-4.94564	-12.3954	-7.57054	-12.9318	-10.8274	16.4879	-11.0336	-21.9912	-16.3123	-30.4844	-7.23267	-4.53028	-24.6362	-5.62627	-2.01082	-1.04014	-4.17672	-2.90394	-8.09063	19	-9.0659	2.31872			-15	-9			2.67341	0.598078	4.94046
													-11	-97.7				-20	-3.33001	-6.60181	-3.2959	-7.25017	-6.02086	-1.1789	-6.44952	-11.8024	-8.72468	-17.2668	-3.65976	-2.50455	-13.8451	-2.84723	-1.41301	-0.92061	-2.48928	-1.73092	-4.13374	19	-5.5508	1.04583			-18	-15			3.85374	0.217137	9.52284
	Tape -60mV												-37	-108				0	-2.28657	1.44005	-5.38199	-2.44814	-1.13593	-27.5578	-2.92926	-4.78571	-2.13832	-7.90582	0.608	-1.15756	-8.99371	2.54205	1.46735	-3.34676	-8.08716	-3.23057	0.30171	19	-3.94874	1.5137			-33	-27			0.035324	7.51989	4.14464
hEAAT2 + LRKK2 WT	Glutamate (µM)							N total	Mean	SE of mean			-25.6	-23.8				20	-8.93312	2.14338	-3.23486	-1.34188	-0.08053	-66.6976	-3.27097	-3.78927	-3.20644	-3.0009	-0.66904	-2.47561	-5.55375	-0.37011	-8.86682	-6.70624	-11.9407	-3.83854	-1.59524	19	-7.02254	3.40862			-18	-9			1.23564	1.08234	3.6783
	10	-1.1	-9.4	-4.7	-1.4	-18	-7	6	-6.93333	2.5703			-12	-14.3				40	-23.218	3.97921	-6.92749	-1.22968	1.60641	-120.657	-2.5768	0.25431	0.39506	0.9487	-2.34281	-1.80475	-0.19522	-0.64282	-4.68633	-6.98344	-2.99491	-2.86341	-0.53406	19	-8.97228	6.33859			-48	-33			0.587689	13.6999	3.15911
	25	-2.5	-23.2	-11.6	-7.1	-22.6	-9.5	6	-12.75	3.44042			-15.6	-52																													-63	-30			0.092119	0.946466	33.4522
	100	-5.3	-69.3	-34.6	-19.1	-36.6	-25	6	-31.65	8.84454			-8	-77.2																													-39	-12			0.420767	3.8437	9.46267
	500	-18.4	-102.7	-51.4	-25.4	-70	-53	6	-53.4833	12.5421			-25	-100											EAAT2 + LRRK2 WT																		-65	-58			0.296788	1.11754	33.8563
	1000	-20.6	-108.4	-54.2	-27.9	-71.1	-53.1	6	-55.8833	12.9462			-2.7	-80.3																													-30	-18			1.09281	0.765346	31.7565
													-4.9	-18.9				Voltage (mV)														N total	Mean	SE of mean									-50	-22			0.326588	4.35728	6.66992
													-6.4	-29.9				-160	-159.948	-234.213	-239.507	-96.9857	-299.683	-144.282	-223.324	-151.094	-366.345	-118.54	-163.823	-135.323	-236.713	13	-197.675	21.4835									-60	-50			0.988137	5.99948	4.768
													-50.7	-44.9				-140	-122.579	-179.643	-193.937	-74.485	-238.977	-119.057	-178.115	-118.786	-300.841	-95.7901	-129.023	-111.677	-192.102	13	-158.078	17.6191									-60	-36			0.944173		3.8198
													-8.9	-39.4				-120	-91.8579	-137.273	-148.977	-57.0076	-185.601	-97.1461	-137.86	-88.8255	-238.133	-73.7577	-97.3511	-84.5874	-148.433	13	-122.062	14.0121									-66	-51			0.410328		5.36192
													-4.6	-53.7				-100	-65.6322	-100.959	-111.43	-41.4437	-137.989	-72.3312	-103.672	-64.2274	-181.452	-53.8821	-72.5174	-62.0072	-109.667	13	-90.5546	10.7826									-36	-30			0.493492		6.62215
													-8	-67.2				-80	-45.4131	-71.9856	-78.5871	-29.596	-98.6122	-52.2602	-74.0954	-44.4927	-132.373	-38.0377	-51.9079	-42.2923	-77.8947	13	-64.4268	7.91825									-24	-30			0.52466		2.37984
													-43	-58.6				-60	-29.5173	-48.036	-53.1737	-18.5675	-67.2576	-38.0855	-49.288	-28.4249	-91.6844	-24.6388	-35.6547	-26.8413	-51.5603	13	-43.2869	5.58542									-39	-24			0.129866		0.500765
														-77.2				-40	-17.1795	-29.73	-32.8257	-10.8498	-41.9011	-22.9497	-30.8335	-17.4095	-58.3994	-14.8588	-23.4299	-15.2447	-31.4561	13	-26.6975	3.62215									-75	-66			0.269429
														-28.1				-20	-8.43351	-16.9081	-19.1938	-6.37858	-24.2727	-12.0681	-16.4945	-9.44107	-34.0626	-7.68301	-14.7553	-7.82154	-15.6359	13	-14.8576	2.17067									-54	-30
														-14.6				0	5.20979	-7.68325	-12.0523	-7.31418	-11.002	-2.24327	-5.03325	-4.23613	-15.8106	-0.44745	-8.55509	-5.40839	-5.22254	13	-6.13836	1.48571
														-40.3				20	7.12319	-4.10192	-11.2464	-8.75975	-1.48998	1.32546	-4.34123	-3.25279	-3.48862	-1.24132	-3.46883	-9.43219	0.25047	13	-3.2403	1.34561
														-34.2				40	1.40236	-4.52827	-10.8402	-7.47279	7.34666	1.35052	-0.13754	-2.45594	2.58354	0.3093	0.88247	-2.11928	10.2119	13	-0.26672	1.54644
														-21
														-23.2
														-30
														-46
														-42.7
														-46.1
														-43.6
														-80.3
														-41.5
														-48.5
														-49.1
														-41.5
														-27.5
														-40.6
														-41.5
														-5.2
														-54
														-30.2
														-96
														-25
														-106.5
														-54.4
														-87.4
														-4.6
														-6.1
														-15.6
														-20.6
														-25
														-21.5
														-20.3
														-22
														-21.4
														-25.6
														-42.4
														-31.4
														-29.9
														-30.2
														-79.3
														-50
														-39.4
														-48
														-37.8
														-16.5
														-17.1
														-34.5
														-12.3
														-17.7
														-42.2
														-15.6

## Sheet: hEAAT1
														Tape -60mV
	Tape -60mV													hEAAT1	+ LRRK2 WT	+ LRRK2 GS
hEAAT1	Glutamate (µM)	Current (nA)												Glu 1mM
	3	-12.8	-9.5	-13.5	-12.4	-12	-17.9	-15.8	-16.4					-336.3	-353.1	-238.5
	10	-48	-33.5	-42.3	-42.9	-33.5	-37.4	-53.5	-55.7					-344.5	-330.6	-254.2
	30	-135.8	-90.1	-113.7	-128.9	-109.5	-149.3	-122.5	-197.5					-298.5	-335	-326.3
	100	-268	-164.8	-198.7	-266.1	-167	-277	-137.5	-208					-289.1	-323	-212
	300	-307.7	-190	-234	-350.4	-191	-330.1	-149.3	-241.2					-264.8	-305	-241.2
	1000	-310.5	-199	-231.5	-355.9	-205.4	-339.8	-154.5	-250.5					-280	-257.6	-117.8
														-325.7	-342.6	-124
														-186.1	-291	-390
														-320	-357.7	-249.5
														-330.8	-245	-360.6
	Tape -60mV													-307.5	-311	-343.8
hEAAT1 + LRKK2 WT	Glutamate (µM)	Current (nA)												-307.2	-266.7	-231.5
	3	-12	-13.7	-11.6	-10.7									-353.5	-275.9	-280.4
	10	-39.2	-45.6	-39.1	-42.6									-333.3	-263.5	-323
	30	-109.9	-125.6	-107.6	-43									-270.3	-327.2	-299
	100	-231.3	-218.2	-174.6	-172.4									-261.4	-248.7	-322
	300	-308.3	-239.2	-199.5	-238.1									-354.7	-228.7	-351
	1000	-315.9	-238.6	-205.1	-277.5										-213.9	-324.1
															-263.6	-359.2
																-315.2
Dose response																-330.5
hEAAT1							hEAAT1 + LRRK2 WT									-190.7
	N	Mean	SEM					N	Mean	SEM						-281.2
Glutamate concentration (µM)							Glutamate concentration (µM)									-221.6
3	8	-13.7875	0.96685				3	4	-12	0.62849						-372.5
10	8	-43.35	3.01164				10	4	-41.625	1.55476						-320.5
30	8	-130.912	11.4105				30	4	-96.525	18.2844						-202.6
100	8	-210.887	19.0272				100	4	-199.075	15.0199
300	8	-249.213	25.8344				300	4	-246.225	22.6472
1000	8	-255.887	25.6051				1000	4	-259.375	23.9522
		SEM
Imax (nA)	-252.055	7.40649					Imax (nA)	-270.166	10.8806
K0.5 (µM)	30.5479	1.92675					K0.5 (µM)	43.724	4.71181
Hill's coefficient	1.57236	0.09637					Hill's coefficient	1.16762	0.08422
Transport efficiency	-8.25114						Transport efficiency	-6.17889
Imax	SD		K0.5	SD			Imax	SD		K0.5	SD
-314.675	4.68941		36.4475	1.91839			-325.845	8.13173		51.7464	4.30137
-200.25	1.57958		35.2623	1.03798			-242.161	3.13561		29.5717	1.44724
-236.904	4.55371		33.086	2.41292			-206.482	1.25778		29.2336	0.71954
-366.885	9.40855		48.7447	4.21433			-274.164	21.1128		85.1294	18.1316
-202.827	7.42321		28.7848	4.30697
-341.171	6.95321		37.8279	2.72128
-149.24	4.64722		14.6654	2.28192
-234.811	12.8695		16.9665	3.87924

## Sheet: hGlyT1b
																						Tape -60mV
hGlyT1	Tape -60mV																					hGlyT1	+ LRRK2 WT	+ LRRK2 GS
	Glycine (µM)	Current (nA)																				Gly 1mM
	3	-7.3	-4.7	-15.8	-13.5	-15.8	-4.2	-8.5	-6.9	-11.9	-5.5	-8.8	-6.5	-11.7	-4.2	-5.7	-4.7	-6.8	-5	-6.7		-71.2509	-51.2314	-45.3																							-71.2509	-51.2314
	10	-19.9	-13.6	-32.4	-28.1	-33.8	-16.2	-19.9	-17.9	-29.5	-11.4	-16.6	-12.6	-24.8	-8.1	-12.6	-15	-19.5	-11	-15.6		-25.2315	-71.9188	-78.3																							-25.2315	-71.9188
	30	-40.8	-26.6	-56.5	-48	-60.5	-30.2	-36.6	-29.8	-49.6	-16.5	-23.2	-18.6	-40.9	-10.7	-19.1	-23.6	-34.6	-22	-25.2		-86.6525	-94.7987	-47.3																							-86.6525	-94.7987
	100	-58.5	-36.1	-71.7	-58.3	-77.8	-41.1	-55.6	-35.6	-63.1	-20.7	-25.5	-22.1	-50.5	-12.9	-25.1	-30.1	-42.1	-26.7	-30.3		-76.7755	-31.711	-105.8																							-76.7755	-31.711
	300	-68.1	-37.2	-80.7	-60.4	-83.9	-43.7	-67.3	-37.3	-67	-21.2	-30.6	-23.9	-52.8	-13.7	-25.7	-33.6	-47.5	-29.7	-36		-65.1915	-15.7081	-75																							-65.1915	-15.7081
	1000	-72.2	-38.5	-83.4	-61.5	-84.2	-45.8	-69.9	-36.3	-55.6	-21.2	-31.4	-25.2	-55.2	-14.3	-27.8	-35.7	-50.6	-29.9	-36.1		-38.208	-56.1406	-51.7																							-38.208	-56.1406
																						-88.1653	-13.7838	-83.6																							-88.1653	-13.7838
																						-55.5683	-35.2245	-26.2																							-55.5683	-35.2245
																						-25.097	-39.9117	-36.1																							-25.097	-39.9117
																						-20.9319	-75.6354	-19.2																							-20.9319	-75.6354
hGlyT1 + LRKK2 WT	Tape -60mV																					-22.7425	-62.634	-23.8																							-22.7425	-62.634
	Glycine (µM)	Current (nA)																				-83.7153	-42.1454	-33.8																							-83.7153	-42.1454
	3	-10	-12.3	-9.1	-10.6	-8.1	-6.8	-11.1	-6.1	-10.3	-3.6	-10.3	-4.1	-8.5	-8.4	-9.2	-2.8	-5	-4.2	-4.6		-89.3989	-46.3341	-34.7																							-89.3989	-46.3341
	10	-26.4	-30.6	-19.5	-25.8	-23.2	-21.2	-27.1	-16	-26.2	-5.1	-21.2	-10.1	-18.3	-19.7	-24	-7.1	-8.5	-9.1	-4.5				-17.4
	30	-42.5	-55	-34.6	-47.6	-56.8	-42.4	-45.8	-27.6	-46.4	-7.7	-30.6	-11.9	-25.9	-30.4	-37.7	-11.9	-13.8	-14.7	-14.3				-35.1
	100	-50.7	-72.3	-44.8	-63	-90.2	-59.5	-57	-37.8	-56.2	-8.2	-37.7	-13.8	-29.7	-36.9	-47.5	-14.5	-19.2	-19.6	-17.3				-24.5
	300	-54.3	-77.4	-50	-64.8	-98.4	-65.7	-59.5	-42.5	-58.8	-10.4	-38.8	-14.6	-30.7	-38.6	-50.6	-16.6	-19.8	-22.7	-19.4				-23
	1000	-55.5	-80.4	-50.2	-67.7	-101.4	-67.1	-61.2	-45.4	-59.8	-10.4	-39.8	-15.4	-32.9	-41.4	-51.7	-17.5	-20.7	-24.7	-19.8				-26.2
																								-33.1
Dose response
hGlyT1							hGlyT1 + LRRK2 WT
	N	Mean	SEM					N	Mean	SEM
Glycine concentration (µM)							Glycine concentration (µM)
3	19	-8.11579	0.87149				3	19	-7.63684	0.66593
10	19	-18.8684	1.72771				10	19	-18.0842	1.89811
30	19	-32.2632	3.21405				30	19	-31.4526	3.60336
100	19	-41.2526	4.27047				100	19	-40.8368	5.14195
300	19	-45.279	4.75832				300	19	-43.8737	5.47375
1000	19	-46.0421	4.76479				1000	19	-45.4211	5.60698
		SEM							SEM
Imax (nA)	-46.5181	0.35886					Imax (nA)	-45.5463	0.22781
K0.5 (µM)	15.543	0.36875					K0.5 (µM)	16.0088	0.21911
Hill's coefficient	1.121	0.04179					Hill's coefficient	1.15497	0.02689
Transport efficiency	-2.99286						Transport efficiency	-2.84507
Imax	SD		K0.5	SD			Imax	SD		K0.5	SD
-73.7811	1.10133		24.6823	1.84694			-55.7097	0.50927		9.96343	1.10631
-38.4244	0.50254		17.3037	1.32366			-80.5401	0.57345		16.4727	0.81434
-84.4503	1.7046		17.3781	2.57136			-50.9472	0.74131		17.9624	1.74829
-61.3013	0.2365		14.3651	0.39578			-67.2474	0.9656		16.8379	1.52226
-84.9133	0.52967		17.1752	0.70074			-101.616	0.63513		26.8072	0.71292
-45.9986	0.5972		15.2066	1.41106			-67.9016	0.24715		19.7748	0.40519
-72.6217	1.53859		31.5611	2.91989			-61.1252	0.36938		13.3064	0.66193
-36.9823	0.47875		11.8271	1.22239			-46.727	0.3861		17.6012	1.0293
-62.2271	4.32074		13.2895	5.82798			-59.6121	0.29993		13.4009	0.49171
-21.5739	0.47395		11.2402	2.76831			-11.1653	2.01118		14.7576	27.7141
-35.7617	9.7866		20.7106	6.78792			-40.1036	0.59896		10.2104	2.00474
-25.6025	0.53925		8.33574	2.94966			-15.6826	1.24832		11.0535	3.17013
-54.8194	0.70706		13.7917	1.52579			-32.8611	1.08874		4.14903	4.40896
-14.7857	0.28682		3.55904	2.27746			-41.3891	1.11381		8.63284	3.55056
-27.8677	1.04671		12.2763	4.94631			-52.3932	0.3697		10.8469	0.87194
-37.4924	0.1225		6.26566	0.35423			-18.1306	0.74456		9.81122	5.0683
-51.6186	2.22648		10.4287	5.24627			-20.6721	0.43963		21.9244	2.79745
-29.7734	0.7627		17.0351	2.69168			-26.3486	0.35411		17.6193	1.71086
-37.7153	2.16622		10.9697	7.41211			-18.8654	0.78327		24.7677	6.26058

## Sheet: hGlyT2
																				Tape -60mV
hGlyT2	Tape -60mV																			hGlyT2	+ LRRK2 WT	+ LRRK2 GS
	Glycine (µM)	Current (nA)																		Gly 1mM
	3	-6.7	-13.5	-14.5	-8.3	-8	-8.3	-13.4	-17.7	-7.8	-16.3	-12.1	-13.2	-16						-18.8656	-29.7415	-23.3
	10	-12	-21.8	-27.4	-9.2	-10.5	-15.4	-34.3	-36.4	-19.7	-41.5	-21.9	-17.4	-37.6						-47.8002	-40.7241	-30.9
	30	-13	-21.8	-37.2	-11.1	-13.2	-19.3	-58.5	-54.2	-36.1	-77.9	-39.7	-32.7	-72.6						-23.9392	-33.1998	-15
	100	-13.5	-25	-45.6	-14	-15.6	-22.2	-70.3	-64.2	-46.7	-107.8	-53.3	-41.1	-96.3						-14.6617	-20.7384	-25.6894
	300	-15	-25	-46.3	-14	-15.6	-22	-75.3	-66.9	-52.3	-121.5	-57.4	-44.1	-103.9						-20.2559	-28.3874	-29.1878
	1000	-16.5	-25.2	-46	-13.8	-15.6	-21.5	-75.2	-66.7	-51.8	-122.6	-57.6	-44.8	-102.7						-26.3483	-28.6799	-25.0243
																				-81.4299	-79.123	-14.3217
																				-93.9038	-74.3545	-23.1695
																				-120.476	-68.4925	-27.1096
hGlyT2 + LRKK2 WT	Tape -60mV																			-47.7633	-44.7575	-91.9021
	Glycine (µM)	Current (nA)																		-69.3711	-131.531	-101.381
	3	-7	-3.2	-2.2	-8	-3.2	-11.8	-10.5	-11.5	-7.5	-13.4	-4.2	-10.6	-11	-16.2	-16.5	-7.2			-68.7741	-87.1568	-114.816
	10	-14.5	-6.5	-5	-19	-6	-20.7	-15.3	-12.7	-14	-29.4	-11.1	-24.1	-24.3	-39.7	-39.8	-20.4					-73.2557
	30	-20	-7.8	-9	-26.8	-10.4	-25.7	-15.6	-16.2	-17.8	-49.1	-28.4	-47.5	-40.7	-74.9	-74.4	-41.7					-69.2531
	100	-24	-10	-11.5	-31	-12.4	-30.7	-21.4	-19.8	-20.8	-61.9	-42.5	-63.2	-52.9	-101.7	-96.7	-61.2					-80.4843
	300	-24.5	-11	-12.3	-31	-13	-29.5	-20.5	-16.2	-21.4	-66.3	-45.5	-69.6	-58.3	-107.8	-102.9	-71.2					-23.3
	1000	-23.8	-11.8	-13.2	-32	-14.2	-30.8	-20.1	-20.4	-20.5	-63.8	-46.8	-69.5	-58.8	-108.2	-104	-72.1					-30.9
																						-15
																						-19.3
Dose response																						-26.1
hGlyT2							hGlyT2 + LRKK2 WT															-18.3
	N	Mean	SEM					N	Mean	SEM												-49.8
Glycine concentration (µM)							Glycine concentration (µM)															-24.8
3	13	-11.9846	1.03774				3	16	-9	1.11318												-22
10	13	-23.4692	3.04823				10	16	-18.9062	2.66957												-59.4
30	13	-37.4846	6.24265				30	16	-31.625	5.3477												-49.5
100	13	-47.3539	8.52486				100	16	-41.3563	7.26075												-80.8
300	13	-50.7154	9.52676				300	16	-43.8125	7.98137												-53.2
1000	13	-50.7692	9.50764				1000	16	-44.375	7.92107												-83.8
																						-106.8
																						-78
		SEM							SEM
Imax (nA)	-51.5481	0.42788					Imax (nA)	-44.9421	0.4171
K0.5 (µM)	15.0463	0.35874					K0.5 (µM)	16.2048	0.41095
Hill's coefficient	1.18386	0.05088					Hill's coefficient	1.20833	0.05492
Transport efficiency	-3.42597						Transport efficiency	-2.77339
Imax	SD		K0.5	SD			Imax	SD		K0.5	SD
-16.2804	3.86569		10.7881	5.3475			-24.4601	0.61011		8.77482	3.26113
-25.1558	1.63667		7.38335	2.64257			-14.1354	5.1453		23.7363	8.23454
-46.9291	1.181		9.70074	3.50076			-13.0925	0.33915		16.0511	3.11397
-14.0295	0.27771		30.2146	4.3817			-31.8784	0.4326		7.10654	1.81492
-15.7894	0.28617		14.6926	3.12641			-13.8067	0.54865		14.9305	4.88928
-22.0332	0.55751		6.15968	4.23444			-30.8256	1.17982		5.92026	6.65405
-75.6915	0.71172		12.4677	0.99015			-20.9989	2.5264		9.03904	25.8621
-67.4016	0.45274		10.6619	0.81477			-18.8177	1.45497		22.6532	17.201
-52.7774	0.97786		16.7844	2.09577			-21.1895	0.64978		6.42553	4.98479
-125.013	1.54748		20.3826	1.46236			-65.5817	1.36966		14.7756	2.24552
-58.1013	0.29191		21.0176	0.60574			-46.5983	0.26755		24.2935	0.61354
-44.2254	0.77659		22.8099	2.2471			-70.2225	0.78936		19.5561	1.25018
-104.179	1.07191		18.3861	1.0946			-59.8253	0.60596		16.3695	1.24057
							-109.434	0.98246		18.3611	0.96359
							-104.51	0.16255		16.902	0.16462
							-73.8508	1.20806		24.7048	1.97951

## Sheet: mDAT
																			Tape -60mV
	Tape -60mV																		mDAT	+ LRRK2 WT	+ LRRK2 GS
mDAT	Dopamine (µM)	Current (nA)																	DA 30 µM
	0.3	-0.6	-1.2	-1.8	-2	-0.5	-1	-2.2	-2.4	-1.5	-1	-1.9	-1.2			-0.5			-13.8	-7.2	-11.2
	1	-3.3	-6.3	-3.7	-5	-2.8	-4	-3.8	-7.5	-6.3	-5.4	-6.6	-2.6		-1.2	-1.1			-28.2	-7.1	-10.4
	3	-8.7	-15.7	-9.2	-11.8	-9.6	-9.5	-14.2	-17.8	-15.4	-14.1	-15.4	-10.5	-4.2	-7.8	-9			-15.5	-17.5	-20.9
	10	-14.4	-25.5	-14.7	-19.2	-14.4	-18.1	-20.5	-35	-24.9	-27.9	-29.4	-20.2	-8.6	-16.2	-26.9			-23	-16.8	-29.7
	30	-13.8	-28.2	-15.5	-23	-16.7	-17.8	-26.5	-41.2	-28.4	-30.4	-32.9	-20.2	-9.8	-17.6	-31.5			-16.7	-14.5	-17.6
																			-17.8	-14	-23.3
																			-20.3	-38.7	-14.8
																			-21.8	-9.5	-10.8
																			-18.4	-14.5	-30
																			-15	-9.3	-12.5
	Tape -60mV																		-26.5	-20.6	-24.5
mDAT + LRKK2 WT	Dopamine (µM)	Current (nA)																	-41.2	-28.3	-32.2
	0.3	-0.7	-0.7	-0.5	-0.5	-1.2	-0.5	-0.5	-1.5	-0.5	-1.5			-0.5	-1.2				-18.6	-29.5	-34.2
	1	-0.8	-1.5	-2.8	-4.3	-3.6	-4.4	-3.6	-7.1	-3.6	-7.1	-2.6	-1	-1.1	-1.3				-35.6	-63.5	-20.5
	3	-4.1	-4.6	-7.2	-9.3	-7.8	-8.8	-9	-14.8	-9	-14.8	-16.13	-6.7	-6.1	-10.3				-42.9	-62.5	-52.7
	10	-6.7	-6.2	-15.3	-14.9	-12	-15.1	-17	-24	-17	-24	-32.3	-14.1	-14.9	-29.2				-49.3	-10	-31
	30	-7.2	-7.1	-17.5	-16.8	-14.5	-14	-20.6	-28.3	-20.6	-28.3	-36.3	-14	-15.7	-33.5				-52.2	-13.5	-25
																			-45.3	-21.5	-25.1
																			-52	-12.4	-22
Dose response																			-40	-54.9	-41.5
mDAT							mDAT + LRKK2 WT												-38.8	-42.2	-17.2
	N	Mean	SEM					N	Mean	SEM									-40	-19.6	-30
Dopamine concentration (µM)							Dopamine concentration (µM)												-28.4	-66.6	-31.6
0.3	13	-1.36923	0.18024				0.3	12	-0.81667	0.1186									-30.4	-33.5	-35
1	14	-4.25714	0.53398				1	14	-3.2	0.55262									-32.9	-27.5	-37.5
3	15	-11.5267	0.96818				3	14	-9.18786	0.99778									-30.2	-13.7	-58.6
10	15	-21.06	1.82644				10	14	-17.3357	2.03109									-13	-31.06	-17.54
30	15	-23.5667	2.22406				30	14	-19.6	2.40384									-26.04	-6.5	-23.7
																			-12.85	-17.86	-6.7
																			-10.89	-14.4	-10.3
		SEM							SEM										-30.6	-9.4	-35.4
Imax (nA)	-24.9463	0.87846					Imax (nA)	-20.8605	0.787										-20.7	-26.9	-15.7
K0.5 (µM)	3.42391	0.23355					K0.5 (µM)	3.56092	0.25561										-20.2	-36.3	-9.6
Hill's coefficient	1.4306	0.10031					Hill's coefficient	1.40808	0.09959										-23.3	-16.4	-13.3
Transport efficiency	-7.28592						Transport efficiency	-5.85816											-9.8	-14	-9.8
																			-17.6	-15.7	-13
																			-22	-24.3	-29
																			-18.7	-44.2	-14.4
Imax	SD		K0.5	SD			Imax	SD		K0.5	SD								-31.5	-33.5	-40
-14.5106	1.1525		2.33022	0.56071			-7.05142	0.23974		2.84852	0.21271								-38	-32.3	-35.1
-29.4029	0.68987		2.62806	0.16319			-6.94261	0.44764		2.31261	0.47159								-53.2	-24	-16
-15.7912	0.27497		2.73392	0.1356			-18.3361	1.17084		3.93948	0.58213								-39	-18.8	-21.2
-24.6852	0.65171		3.472	0.21276			-18.1218	0.91976		2.41909	0.31051								-28.1471	-13.8	-24.0605
-16.8839	0.96347		2.56068	0.39087			-16.0696	0.58561		3.14519	0.24988									-17.4
-18.6515	1.79882		2.9817	0.72537			-15.1142	2.26064		2.04572	0.98692									-22.8
-28.0302	6.08888		3.51985	1.72249			-22.599	1.00728		3.95357	0.37615									-24.1893
-43.7134	1.99216		4.05719	0.42823			-31.4909	1.27407		2.96145	0.26055
-29.8735	0.21502		2.81518	0.05091			-22.599	1.00728		3.95357	0.37615
-31.6184	2.01598		3.39926	0.51862			-31.4909	1.27407		2.96145	0.26055
-34.4717	2.05579		3.52953	0.50931			-36.3	--		4.43723	--
-20.5458	0.62648		3.09223	0.18712			-14.1	--		3.80405	--
-9.8	--		7.45455	--			-15.7866	0.16098		3.67646	0.08434
-17.6	--		4.33333	--			-33.8398	0.77889		4.48107	0.24141
-32.0035	0.34179		4.68463	0.11485

## Sheet: hGAT1
																				Tape -60mV
	Tape -60mV																			hGAT1	+ LRRK2 WT	+ LRRK2 GS
hGAT1	GABA (µM)	Current (nA)																		GABA 1mM
	1	-18.3	-15.1	-15.8	-10.1	-11.4	-7.8	-11.1	-31.7		-3.8	-5.6	-6	-5						-78.2	-66.2	-31.5
	3	-26.8	-30.1	-36.2	-30	-30.2	-20.1	-19	-40.6	-6.2	-16.2	-19.5	-20.2	-19.2						-49.2	-60.3	-116.2
	10	-70.2	-67.8	-80	-65.2	-66.4	-40	-28.3	-115.2	-9.1		-66.1	-64	-30.1						-76.4	-107.3	-90.3
	30	-100.1	-80.4	-110	-85	-83.1	-61	-30.4	-155	-45.8	-89.1	-107.6	-98.4	-45.6						-64.2	-114.3	-60.8
	100	-120	-90	-120	-100.8	-86	-68.3	-34.8	-185.5	-58	-130	-148	-122	-62.1						-96.4	-50.5	-115.3
	300	-129.6	-95.3	-125.1	-100	-92.3	-70.2	-35.3	-210	-63.4		-156	-128.7							-70.8	-105.3	-104.1
	1000	-138.6	-100	-130	-104.8	-94	-75	-40.2	-210	-65.5	-178.7	-182.3	-140	-70						-86.2	-83.6	-108
																				-90.1	-68.1	-67.4
																				-67.3	-102.4	-123.6
																				-71.8	-68	-57.1
	Tape -60mV																			-118.3	-70.1	-66
hGAT1 + LRKK2 WT	GABA (µM)	Current (nA)																		-190.1	-54.8	-93.6
	1	-9.7	-12.8	-14.3	-9.1	-28.7	-11.8	-12.3	-15.2	-25	-40.2	-28.6	-20.6	-3	-5	-10	-4	-5		-120.8	102	-171.1
	3	-30	-34.1	-30.4	-15.3	-30	-25	-20.2							-18.6	-29.3	-16.2	-22.3		-156.6	-74.2	-118.5
	10	-59.6	-80	-65.8	-23	-72.2	-75.6	-40.1	-63.4	-105.2	-110	-40.3	-100.4	-6	-41	-94.5	-53	-42		-170.2	-103.2	-140.1
	30	-75.2	-120.2	-80	-26.8	-110	-121	-50	-78.3	-154.8	-157.6	-64.8	-125	-48.7	-72.4	-137.3	-106.4	-76.4		-135.3	-160.4	-75.3
	100	-90.3	-135.3	-95.3	-30.1	-125.3	-140.8	-61.1				-110	-145.3	-72.2	-88.9	-154	-156	-100		-50.3	-184.3	-73.2
	300	-104.9	-140	-105	-35.2	-130	-142.6	-65.3	-110.1	-200	-190.2			-88	-95.2	-155.5	-178.7	-109.4		-110.2	-114	-168.2
	1000	-110	-140	-105	-40	-130	-134.8	-70	-135	-200	-225.7	-130	-195.5		-100	-158	-184	-114		-67.7	-60.2	-128.3
																				-82.1	-62.4	-130.2
																				-102.3	-110.7	-137.2
Dose response																				-83.4	-71.4	-140
hGAT1							hGAT1 + LRKK2 WT													-150.6	-150	-65.7
	N	Mean	SEM					N	Mean	SEM										-45.3	-130.2	-136.7
GABA concentration (µM)							GABA concentration (µM)													-182.9	-109.7	-115.2
1	12	-11.8083	2.24791				1	17	-15.0176	2.51089										130	-141.4	-146.4
3	13	-24.1769	2.55592				3	11	-24.6727	1.9589										-105.2	-105.2	-140
10	12	-58.5333	8.07025				10	17	-63.0647	7.13485										-81.2	-161.3	-145
30	13	-83.9615	9.16971				30	17	-94.4059	9.26106										-122.6	-170	-83.5
100	13	-101.962	11.4638				100	14	-107.471	10.0506										-70.2	-121.2	-64.2
300	11	-109.627	14.473				300	15	-123.34	11.8247										-100.2	-100.8	-113.5
1000	13	-117.623	14.1806				1000	16	-135.75	12.1705										-90.4	-130.1	-86.7
																				-90	-130	-114.2
																				-70	-73.3	-98.3
		SEM							SEM											-140.2	-135.4	-128.4
Imax (nA)	-113.401	4.12008					Imax (nA)	-125.079	7.57325											-72.6	-131.6	-151.2
K0.5 (µM)	11.5465	1.27216					K0.5 (µM)	13.0892	2.63244											-100	-197.1
Hill's coefficient	1.1236	0.12071					Hill's coefficient	1.28199	0.24881											-131.2	-201,4
Transport efficiency	-9.82126						Transport efficiency	-9.55589												-105.2	-225,4
																				-120
Imax	SD		K0.5	SD			Imax	SD		K0.5	SD									-95.1
-136.727	5.15932		11.4059	2.70982			-122.372	10.0095		2.51277	3.4657									-75.8
-97.3406	3.63371		5.43369	2.16877			-140.753	0.70259		8.37405	0.27096									-120
-127.466	1.8342		6.94423	0.79024			-107.38	4.50282		5.86455	2.72504									-95.3
-104.175	2.01698		5.9963	1.08907			-40.8654	4.28611		23.831	14.186									-100.2
-91.681	1.90592		5.16108	0.94178			-129.275	2.20824		11.6722	1.04993									-75
-73.574	1.70257		8.27381	1.42338			-140.103	2.61399		9.87499	0.91807
-43.2781	11.3034		7.60345	2.61714			-71.3308	3.2914		7.81671	3.36988
-211.661	10.2141		11.138	3.44256			-136.765	22.731		26.1834	21.5679
-62.6117	2.15479		22.7902	3.31628			-203.362	2.86197		10.333	1.07308
-192.968	7.17997		32.7178	3.88369			-213.677	15.6591		15.4418	5.39057
-184.084	12.0163		16.4349	4.85522			-131.101	2.53793		43.4155	3.2239
-138.026	4.13159		10.8601	1.94041			-198.373	27.943		19.6673	12.2535
-74.089	5.77232		12.1971	5.76175			-83.7936	9.18048		27.5189	7.43738
							-99.9369	1.94509		12.9137	1.35274
							-156.745	1.21363		8.02026	0.35649
							-187.985	1.19462		22.9775	0.57541
							-116.219	3.33339		15.8577	2.21575

## Sheet: hBGT-1
	Tape -60mV												Tape -60mV
hBGT-1	GABA (µM)	Current (nA)											hBGT-1	+ LRRK2 WT	+ LRRK2 GS
	3	-5.03041	-6.87253	-7.25874	-7.52316	-13.0511	-4.56796	-12.0968	-12.1954				GABA 1mM
	10	-9.71782	-11.6447	-12.8815	-11.6077	-13.6876	-7.40201	-15.5528	-13.9643				-13.5344	-9.14418	-21.9736
	30	-15.2461	-13.6627	-16.9013	-13.2507	-33.092	-14.2556	-26.8111	-31.1517				-7.55496	-10.1504	-28.391
	100	-16.6237	-14.196	-18.7375	-14.7713	-39.3136	-13.7834	-26.62	-35.1517				-8.71277	-19.2232	-17.1671
	300	-18.6181	-15.7781	-19.5774	-16.0067	-41.3015	-23.0494	-28.114	-37.8856				-21.2332	-27.9617	-22.9315
	1000	-20.073	-18.5721	-24.7307	-17.0067	-37.0823	-24.3589	-27.1978	-39.8454				-23.9899	-23.3039	-30.1108
													-19.4368	-20.8817	-29.5214
															-33.0222
	Tape -60mV
hBGT-1 + LRKK2 WT	GABA (µM)	Current (nA)
	3	-7.85014	-7.39257	-8.83149	-5.6133	-9.18958	-12.16	-19.3748
	10	-13.0238	-12.3606	-14.6113	-7.47298	-12.5606	-15.7103	-31.7599
	30	-17.0116	-16.9001	-17.6931	-17.0103	-21.3655	-32.7267	-38.3248
	100	-22.9279	-17.8346	-19.8075	-19.4094	-27.2604	-35.8992	-43.2917
	300	-25.3827	-23.6064	-27.2973	-20.3165	-26.5004	-37.4842	-43.8928
	1000	-27.5251	-26.9773	-28.4843	-21.331	-27.331	-35.4198	-43.7533
Dose response
hBGT-1							hBGT-1 + LRKK2 WT
	N	Mean	SEM					N	Mean	SEM
GABA concentration (µM)							GABA concentration (µM)
3	8	-8.57451	1.19451				3	7	-10.0588	1.72665
10	8	-12.0573	0.91329				10	7	-15.3571	2.90375
30	8	-20.5464	2.96008				30	7	-23.0046	3.34251
100	7	-23.6306	3.86734				100	7	-26.633	3.63081
300	8	-25.0414	3.48804				300	7	-29.2115	3.163
1000	8	-26.1084	2.96209				1000	7	-30.1174	2.75278
		SEM							SEM
Imax (nA)	-25.4509	0.58417					Imax (nA)	-30.2181	0.66863
K0.5 (µM)	18.9395	1.59203					K0.5 (µM)	15.4204	3.10804
Hill's coefficient	1.86648	0.26226					Hill's coefficient	1.05988	0.2089
Transport efficiency	-1.3438						Transport efficiency	-1.95962
Imax	SD		K0.5	SD			Imax	SD		K0.5	SD
-19.0102	0.91254		17.0195	3.97467			-29.4497	1.82052		18.8172	9.01033
-18.5721	0		30.5718	11.7571			-26.9773	0		48.3836	13.2307
-24.1611	3.70326		32.3631	27.637			-28.4843	0		42.3355	11.8199
-17.0067	0		20.7131	5.10578			-20.4436	0.53288		19.4759	2.74073
-39.2445	1.22622		23.0182	6.6491			-27.2319	0.46459		20.275	2.13243
-24.2892	0.51702		29.0052	2.77525			-36.3045	0.62845		17.2628	1.76866
-27.3151	0.4362		13.3931	1.73199			-43.5385	1.1326		11.1933	1.84109
-37.7707	1.34343		21.3826	4.38979
